# Supplementary material for: DNA Methylation Mediates Sperm Quality via piwil1 and piwil2 Regulation in Japanese Flounder (Paralichthys olivaceus)
Source: Int J Mol Sci. 2024 May 29;25(11):5935. doi: 10.3390/ijms25115935 (PMC11172970; doi:10.3390/ijms25115935)
Supplement: Supplementary file 1 [file ijms-25-05935-s001.zip]

Archive with 7 entries (7 files):
- Figure S1. Genetic sex-resize2.tif
- Figure S2. CpG islands-resize.tif
- Figure S3. Melting peaks.tif
- Table S1. Sperm quality.pdf
- Table S2. Primers.pdf
- Table S3. Amplification efficienc.xlsx
- Table S4. CpG clones.xlsx
