# Supplementary material for: DNA Methylation Mediates Sperm Quality via piwil1 and piwil2 Regulation in Japanese Flounder (Paralichthys olivaceus)
Source: Int J Mol Sci. 2024 May 29;25(11):5935. doi: 10.3390/ijms25115935 (PMC11172970; doi:10.3390/ijms25115935)
Supplement: Supplementary file 1 [file ijms-25-05935-s001.zip › Table S3. Amplification efficienc.xlsx]

## Sheet: Sheet1
primer	amplification efficienc
amh	0.9687
piwil1	1.119
piwil2	1.0458
ACTB	0.9635
UBCE	0.962
