# Supplementary material for: DNA Methylation Mediates Sperm Quality via piwil1 and piwil2 Regulation in Japanese Flounder (Paralichthys olivaceus)
Source: Int J Mol Sci. 2024 May 29;25(11):5935. doi: 10.3390/ijms25115935 (PMC11172970; doi:10.3390/ijms25115935)
Supplement: Supplementary file 1 [file ijms-25-05935-s001.zip › Table S4. CpG clones.xlsx]

## Sheet: Sheet1
piwil1 island 1		piwil1 island 2		piwil2 island		piwil1 island at different developmental stages of testis		piwil2 island at different developmental stages of testis
name	clone number	name	clone number	name	clone number	name	clone number	name	clone number
Gyno-female-1	2	Gyno-female-1	2	Gyno-female-1	2	12m-1	3	12m-1	3
Gyno-female-2	2	Gyno-female-2	2	Gyno-female-2	2	12m-2	3	12m-2	3
Gyno-female-3	2	Gyno-female-3	2	Gyno-female-3	3	12m-3	3	12m-3	3
Gyno-female-4	2	Gyno-female-4	2	Gyno-female-4	2	12m-4	3	12m-4	3
Gyno-female-5	2	Gyno-female-5	2	Gyno-female-5	2	12m-5	3	12m-5	3
Gyno-female-6	2	Gyno-female-6	2	Gyno-female-6	2	12m-6	3	12m-6	3
Gyno-male-1	2	Gyno-male-1	2	Gyno-male-1	2	12m-7	3	12m-7	3
Gyno-male-2	2	Gyno-male-2	2	Gyno-male-2	2	12m-8	3	12m-8	3
Gyno-male-3	2	Gyno-male-3	2	Gyno-male-3	2	12m-9	3	12m-9	3
Gyno-male-4	2	Gyno-male-4	2	Gyno-male-4	2	15m-1	3	15m-1	3
Gyno-male-5	2	Gyno-male-5	2	Gyno-male-5	2	15m-2	3	15m-2	3
Gyno-male-6	2	Gyno-male-6	2	Gyno-male-6	2	15m-3	3	15m-3	3
Female-1	3	Female-1	3	Female-1	3	15m-4	3	15m-4	3
Female-2	3	Female-2	3	Female-2	3	15m-5	3	15m-5	3
Female-3	3	Female-3	3	Female-3	3	15m-6	3	15m-6	3
Female-4	3	Female-4	3	Female-4	3	15m-7	3	15m-7	3
Female-5	3	Female-5	3	Female-5	3	15m-8	3	15m-8	3
Female-6	3	Female-6	3	Female-6	3	15m-9	3	15m-9	3
Male-1	3	Male-1	3	Male-1	3	18m-1	3	18m-1	3
Male-2	3	Male-2	3	Male-2	3	18m-2	3	18m-2	3
Male-3	3	Male-3	3	Male-3	3	18m-3	3	18m-3	3
Male-4	3	Male-4	3	Male-4	3	18m-4	3	18m-4	3
Male-5	3	Male-5	3	Male-5	3	18m-5	3	18m-5	3
Male-6	3	Male-6	3	Male-6	3	18m-6	3	18m-6	3
Pseudo-male-1	3	Pseudo-male-1	3	Pseudo-male-1	3	18m-7	3	18m-7	3
Pseudo-male-2	3	Pseudo-male-2	3	Pseudo-male-2	3	18m-8	3	18m-8	3
Pseudo-male-3	3	Pseudo-male-3	3	Pseudo-male-3	3	18m-9	3	18m-9	3
Pseudo-male-4	3	Pseudo-male-4	3	Pseudo-male-4	3
Pseudo-male-5	3	Pseudo-male-5	3	Pseudo-male-5	3
Pseudo-male-6	3	Pseudo-male-6	3	Pseudo-male-6	3
